# Supplementary material for: Kluyveromyces lactis and Saccharomyces cerevisiae for Fermentation of Four Different Coffee Varieties
Source: Foods. 2025 Jan 3;14(1):111. doi: 10.3390/foods14010111 (PMC11719620; doi:10.3390/foods14010111)
Supplement: Supplementary file 1 [file foods-14-00111-s001.zip]

Archive with 1 entries (1 files):
- foods-3385201-supplementary.pdf
